# Supplementary material for: Fat-rich diet promotes microbiome-dependent ATP synthesis in sheep model
Source: J Anim Sci Biotechnol. 2025 Jun 5;16:81. doi: 10.1186/s40104-025-01214-9 (PMC12139142; doi:10.1186/s40104-025-01214-9)
Supplement: Supplementary file 1 — Additional file 1: Table S1 Ingredient and nutrient composition of the experimental diets. Table S2 Sequencing data of the 59 GIT samples among the three regions of lambs. Table S3 Regional differences in microbial taxa at the phylum level among three GIT regions in sheep fed carbohydrate-rich diet or far-rich diet. Table S4 Regional differences in microbial taxa at the genus level among three GIT regions in sheep fed carbohydrate-rich diet or far-rich diet. Table S5 Key features of Co-occurrence network at genus level (> 0.1%) among three gastrointestinal regions of sheep fed the carbohydrate-rich (CR group) and fat-rich diet (FR group). Table S6 Regional differences in KEGG pathway level 2 among the three GIT regions in sheep fed carbohydrate-rich diet or far-rich diet. Table S7 Differences in rumen microbiome metabolic pathways at KEGG level 3 in sheep fed carbohydrate-rich diet or far-rich diet. Table S8 The comparison of microbial genes related to rumen carbonhydrate metabolism of sheep fed carbohydrate-rich diet or far-rich diet. Table S9 Differences in ileal microbiome pathways at KEGG level 3 in sheep fed carbohydrate-rich diet or far-rich diet. [file 40104_2025_1214_MOESM1_ESM.xlsx]

## Sheet: Table S1
Table S1. Ingredient and nutrient composition of the experimental diets
Items	Carbohydrate-rich diet (CR)	Fat-rich diet (FR)
Ingredients, % DM
Corn	36.9472	16.3377
Soybean meal	14.9303	13.9441
Wheat bran	4.86105	4.53997
Palm oil powder	0	23.6518
Alfafa hay	37.3228	34.8575
Urea	0	1.1225
CaCO3	0.706993	0.660295
CaHPO4	1.41399	1.32059
NaCl	0.706993	0.660295
MgO	0.282797	0.264118
Premix1	2.82797	2.64118
Nutrient composition, % DM
Crude protein	12.8216	12.8709
Ether extract	1.31397	24.4225
Neutral detergent fibre	34.7339	30.3166
Acid detergent fibre	23.371	20.6734
Starch	18.65	9.68
1 Premix contained (/kg premix): Multivitamins 25 g; I(as potassium iodide) 6.47 g; Co(as cobalt chloride)2.85 g; Cu(as copper sulfate)3.35 g; Fe(as ferrous sulfate)35.44 g; Mn(as manganese sulfate)11.55 g; Se(as sodium selenite)8.97 g; Zn(as zinc sulfate)16.61 g; Lysine 225 g; Methionine 75 g; Antioxidant 50 g; Zeolite powder 164.80 g; Wheat bran 375 g

## Sheet: Table S2
Table S2. Sequencing data of the 59 GIT samples among the three regions of lambs
Sample ID	Group	Data		Assembly					Gene prediction
		No. of raw reads	No. of clean reads	No. of contigs	Contig length (bp)	Average length (bp)	Contig N50 (bp)	Contig N90 (bp)	No. of ORFs	Average length (bp)
rumen1	CR	159238542	149343312	915056	1265409536	1382.88	1661	608	1176539	672.41
rumen2	CR	148710860	135436838	307568	626088444	2035.61	4096	702	1058495	682.56
rumen3	CR	156003686	143926046	454990	754747218	1658.82	2541	638	956750	705.54
rumen4	CR	175262536	164606194	205757	399058842	1939.47	3647	677	1025450	702.44
rumen5	CR	139641880	131238092	272246	505870002	1858.14	3226	673	1142887	683.09
rumen6	CR	147963446	139100246	380802	710723860	1866.39	3376	668	1111742	657.26
rumen7	CR	128255424	120613420	329824	670649205	2033.35	4462	690	794488	725.57
rumen8	CR	175130218	165013672	213708	391121487	1830.17	3166	663	993680	733.23
rumen9	CR	144044528	135090802	383908	589540830	1535.63	2023	624	672115	758.2
rumen10	CR	180487740	170227184	339735	702566197	2067.98	4803	691	1694069	685.77
rumen11	FR	203214240	193448982	565414	867776954	1534.76	2122	624	775212	735.81
rumen12	FR	149174662	136535268	290905	556206842	1911.99	3634	676	1017177	670.7
rumen13	FR	131455930	120920144	515378	797496903	1547.4	2160	620	506328	713.51
rumen14	FR	168776048	155339982	491232	745168111	1516.94	1967	626	648677	706.87
rumen15	FR	174550294	160852084	528911	790569190	1494.71	1905	628	901971	713.64
rumen16	FR	134309582	120379394	634076	861475587	1358.63	1594	610	829755	730.33
rumen17	FR	148618500	140762796	675135	798913911	1183.34	1265	582	502162	707.84
rumen18	FR	120163260	109674744	407593	630739940	1547.47	2022	630	765198	698.71
rumen19	FR	183785370	171301692	438276	797175573	1818.89	3152	662	860625	740.41
rumen20	FR	148920746	139978644	368844	566786561	1536.66	1939	654	695129	725.91
ileum1	CR	163237590	162730114	218444	353687158	1619.12	2450	629	495619	651.18
ileum2	CR	115175484	114792426	45303	74551735	1645.62	2483	631	100836	662.97
ileum3	CR	161749348	161280812	89307	114436814	1281.39	1499	588	173342	596.45
ileum4	CR	192153060	191610602	165219	270457914	1636.97	2429	634	366955	665.05
ileum5	CR	138951806	138522004	326319	554777199	1700.11	2621	656	756260	665.65
ileum6	CR	227447086	226764676	205289	270877077	1319.49	1568	596	402663	615.1
ileum7	CR	125621106	125224200	35508	57885238	1630.2	2396	629	79613	654.28
ileum8	CR	177792514	177293004	91684	168037424	1832.79	3612	648	220761	675.95
ileum9	CR	192183922	191543502	212193	283572636	1336.39	1594	600	418307	613.21
ileum11	FR	143258786	142923440	121534	241383139	1986.14	3887	687	309235	704.47
ileum12	FR	162534528	162164652	220830	294496878	1333.59	1603	591	428730	624.61
ileum13	FR	143290136	142913510	30902	50814602	1644.38	2521	626	68313	666.16
ileum14	FR	158192662	157772456	26012	39804078	1530.22	2176	619	54547	640.01
ileum15	FR	189951630	189350102	99365	164959942	1660.14	2615	637	220511	677.72
ileum16	FR	282925762	282128268	98920	179320000	1812.78	3477	643	232561	695.89
ileum17	FR	170358518	169884608	86896	121098879	1393.61	1713	612	171329	638.15
ileum18	FR	531052242	529409900	61634	91996061	1492.62	2034	615	129184	633.4
ileum19	FR	207375142	206768686	115313	170325018	1477.07	1908	614	238293	642.82
ileum20	FR	221282544	220661004	53568	93848929	1751.96	3177	640	123374	683.3
colon1	CR	374863938	373687802	955374	1475930391	1544.87	2155	627	2035877	661.56
colon2	CR	192477242	191896904	448829	744831382	1659.5	2418	655	979012	696.63
colon3	CR	324310618	323398118	287446	406059558	1412.65	1792	605	579393	638.74
colon4	CR	300765238	299954380	573464	1109629687	1934.96	3623	685	1405087	719.63
colon5	CR	261296094	260641762	315532	622784677	1973.76	4230	674	797932	710.37
colon6	CR	359928722	358866592	909389	1586167488	1744.21	2857	653	2077592	694.89
colon7	CR	359679064	358735816	364306	939582372	2579.1	8454	789	1114679	766.5
colon8	CR	332041018	331105332	927207	1656674520	1786.74	2927	664	2171693	695.16
colon9	CR	523268246	521747240	338068	604609989	1788.43	3222	646	817742	666.46
colon10	CR	286522344	285591642	1584240	2230925696	1408.2	1779	611	3158755	649.37
colon11	FR	176700682	176291442	562427	788343572	1401.68	1717	607	1123839	639.66
colon12	FR	234076868	233536712	447189	745503052	1667.09	2585	640	1007131	676.37
colon13	FR	209175624	208665552	514158	806175183	1567.95	2254	626	1107059	659.16
colon14	FR	132268492	131930052	314081	535493100	1704.95	2678	648	727236	669.86
colon15	FR	244018668	243437036	335736	737562376	2196.85	4880	731	930327	723.29
colon16	FR	241939658	241354986	423270	611542542	1444.8	1872	612	833879	680.37
colon17	FR	157018882	156617172	476317	645890489	1356.01	1638	601	939754	626.48
colon18	FR	176788528	176403348	351708	517129571	1470.34	1948	611	720570	658.47
colon19	FR	217316024	216793530	478413	815913086	1705.46	2711	646	1095528	680.68
colon20	FR	197950974	197493494	276929	450473756	1626.68	2414	638	605933	680.67
	sum	12124648282	11885676414	21907681	35655638401	-	-	-	47347900	-
	average	2.05503e+08	2.01452e+08	371317	6.04333e+08	1656.24	2689.46	640.847	802507	680.517

## Sheet: Table S3
Table S3. Regional differences in microbial taxa at the phylum level among three GIT regions in sheep fed carbohydrate-rich diet or far-rich diet
Phylum	P value1			RUMEN			ILEUM			COLON
	Diet	Region	Diet × Region	CR (%)	FR (%)	P value2	CR (%)	FR (%)	P value3	CR (%)	FR (%)	P value4
Firmicutes	0.132012	5.9385e-09	0.132012	35.0803	28.2012	0.063	71.2781	86.574	0.00435	69.8856	78.3346	0.02775
Bacteroidota	0.88969	1.56048e-10	0.863256	48.1672	57.9216	0.0345	7.25289	6.8605	0.842	22.3275	17.1634	0.285
Proteobacteria	0.406535	1.84177e-06	0.406535	6.57282	8.17799	0.414	9.03943	1.21499	0.414	2.34566	0.607107	0.414
Spirochaetota	0.0597364	8.60904e-07	0.552769	4.914	3.49791	0.0555	0.363783	0.348765	0.567	1.95952	0.661331	0.11295
Actinobacteriota	0.918727	1.59912e-09	0.918727	0.203483	0.170323	0.9315	3.93643	2.71315	1	0.556302	0.483358	0.9315
Verrucomicrobiota	0.00213167	0.192601	0.192601	0.704071	0.203009	0.01368	2.56534	0.409308	0.015	1.02076	1.45619	0.912
Fibrobacterota	8.64667e-06	0.077655	0.520209	2.34009	0.236853	0.00165	0.416293	0.0504873	0.00618	0.813303	0.713823	0.053
Patescibacteria	3.73136e-07	0.00105536	0.900133	0.483159	0.0719604	0.00212	3.21546	0.205853	0.0007635	0.493905	0.0232276	0.0007635
Cyanobacteria	0.00768296	8.68389e-06	0.612525	0.465934	0.335916	0.111	0.618298	0.21784	0.01443	0.146684	0.0893651	0.111
Elusimicrobiota	0.186636	0.00388025	0.186636	0.179843	0.112376	0.1731	0.451818	0.665324	0.595	0.0878605	0.041199	0.595
Synergistota	0.240781	8.27865e-10	0.999211	0.291775	0.797053	0.257	0.0649819	0.103139	0.1635	0.0143673	0.0167071	0.0303
Desulfobacterota	0.000199381	0.570696	0.570696	0.0737572	0.106432	0.0677	0.183714	0.312886	0.03975	0.0529636	0.132547	0.02631
Only the dominant phylum with a mean relative abundance more than 1% among 3 regions were listed. CR = carbohydrate-rich diet, FR = fat-rich diet
1. P-value, Scheirer-Ray-Hare
2. P-value, Wilcoxon rank-sum test
3. P-value, Wilcoxon rank-sum test
4. P-value, Wilcoxon rank-sum test

## Sheet: Table S4
Table S4. Regional differences in microbial taxa at the genus level among three GIT regions in sheep fed carbohydrate-rich diet or far-rich diet
Genus	P value1			RUMEN			ILEUM			COLON
	Diet	Region	Diet × Region	CR (%)	FR (%)	P value2	CR (%)	FR (%)	P value3	CR (%)	FR (%)	P value4
Prevotella	0.550452	9.73947e-09	0.139696	27.4375	44.2835	0.00864	1.13552	1.5895	0.905	3.54615	1.13685	0.013395
RUG420	0.147206	5.30117e-10	0.869064	0.138248	0.301132	0.0348	4.62856	27.3605	0.0002598	0.786937	0.833511	0.315
Ruminococcus	9.51308e-05	0.0246023	0.466888	4.22539	2.01003	0.0185	17.2635	3.42093	0.00078	6.07511	1.48915	0.0185
Faecousia	0.652561	4.92235e-10	0.467153	0.136993	0.0809716	0.0348	0.274269	0.924319	0.604	11.0614	16.906	0.0345
Cryptobacteroides	0.181073	8.60565e-09	0.942827	4.76168	3.33073	0.02679	0.47182	0.36401	0.14205	1.97196	1.26646	0.315
Treponema	0.0352319	1.53358e-07	0.857689	4.66732	3.35222	0.0348	0.235381	0.179239	0.0348	1.64409	0.54466	0.143
UBA1066	0.882285	1.95524e-08	0.388775	0.333361	0.19518	0.02052	3.55344	5.01345	0.353	0.194351	0.245083	0.353
Bulleidia	0.0498437	9.96814e-08	0.555103	0.222741	0.283813	0.182	1.91754	5.3893	0.182	0.201988	0.388029	0.02052
Alistipes	0.942966	1.33104e-09	0.942966	0.0642072	0.0733548	0.84	0.195322	0.737033	0.906	3.35662	3.76201	0.971
Limivicinus	0.00187824	0.0186359	0.199614	1.67518	0.561768	0.00627	2.71312	1.53328	0.165	0.943554	0.69056	0.165
CAG791	0.512633	6.28074e-10	0.952519	0.570613	0.419653	0.2259	3.69843	2.64508	0.3645	0.436401	0.16898	0.684
Escherichia	0.717972	1.62071e-08	0.931222	0.000107754	0.000185742	0.791	6.88463	0.0238651	0.4725	0.214344	0.0954855	0.4725
Succinivibrio	0.462717	2.1574e-06	0.0753409	1.22274	3.45473	0.01725	0.0379749	0.109942	0.01725	1.61604	0.0582362	0.143
Eubacterium	0.0565342	1.39473e-05	0.223039	1.27836	2.36825	1	0.543719	1.16105	0.0002598	0.337433	0.791685	0.3705
Butyrivibrio	0.0911758	2.23632e-09	0.736932	1.63122	3.31291	0.105	0.32445	0.816214	0.00435	0.10402	0.154329	0.105
RUG099	0.975483	9.325e-09	0.182403	0.224803	0.13195	0.02679	2.26775	3.32999	0.06525	0.280517	0.288818	0.0892
Phocaeicola	0.0621597	1.89939e-09	0.697029	0.129555	0.392906	3.24e-05	0.0299277	0.314271	0.08025	1.57292	3.61519	0.247
Only the dominant genus with a mean relative abundance more than 1% among 3 regions were listed. CR = carbohydrate-rich diet, FR = fat-rich diet
1. P-value, Scheirer-Ray-Hare
2. P-value, Wilcoxon rank-sum test
3. P-value, Wilcoxon rank-sum test
4. P-value, Wilcoxon rank-sum test

## Sheet: Table S5
Table S5. Key features of Co-occurrence network at genus level (> 0.1%) among three gastrointestinal regions of sheep fed the carbohydrate-rich (CR group) and fat-rich diet (FR group)
Region	Diet	Nodes	Edges			Degree	Density	Average clustering coefficient	Average path length
			positive	negetive	sum
Rumen	CR	93	223	124	347	7.462	0.081	0.382	3.031
	FR	66	112	87	199	6.03	0.093	0.413	2.885
Ileum	CR	97	426	103	529	10.907	0.114	0.505	2.817
	FR	90	211	178	389	8.644	0.097	0.448	2.759
Colon	CR	156	1060	636	1696	21.744	0.14	0.491	2.372
	FR	147	634	437	1071	14.571	0.1	0.428	2.514

## Sheet: Table S6
Table S6. Regional differences in KEGG pathway level 2 among the three GIT regions in sheep fed carbohydrate-rich diet or far-rich diet
KEGG L2	P value1			RUMEN			ILEUM			COLON
	Diet	Region	Diet × Region	CR	FR	P value2	CR	FR	P value3	CR	FR	P value4
Aging	0.624615	3.30897e-05	0.00227519	2698.55	2167.01	0.000618	1890.08	2066.48	0.356	2370.71	2580.08	0.0945
Amino acid metabolism	0.00352879	0.000102018	0.271318	29175.5	36760	0.0002274	29090.2	35366.5	0.04185	38341.5	39189.2	0.393
Biosynthesis of other secondary metabolites	0.0178135	9.1684e-07	0.0178135	8294.24	10388.1	0.00039	6203.82	7548.2	0.01995	9138.62	8924.93	0.28
Carbohydrate metabolism	0.0118561	2.51902e-07	0.685183	38162.9	45180.9	0.000618	34036.5	38683.4	0.0279	47249.7	50704.9	0.013395
Cell growth and death	0.965936	9.03069e-06	0.000719967	9627.9	7444.61	0.0002274	5861.1	7182.12	0.00315	7992.88	8688.21	0.0288
Cell motility	0.281309	1.09078e-08	0.666355	5119.93	6031.4	0.11295	1220.82	810.329	0.4	2649.18	4050.11	0.11295
Cellular community - eukaryotes	6.63151e-06	0.0965708	0.0169812	1679.91	126.66	0.0002274	82.6347	24.6675	0.0006165	28.2723	23.9884	0.218
Cellular community - prokaryotes	0.0053052	2.34523e-05	0.337028	11190.8	12616.9	0.0348	11602.4	14024.2	0.01701	14247.4	14909.5	0.0753
Circulatory system	0.0620171	0.000396317	0.0620171	904.62	80.4694	0.0002274	16.3454	10.0907	0.8235	7.25203	11.4955	0.912
Development and regeneration	0.108783	2.75783e-07	0.00507822	768.874	67.7204	0.0001299	2.12239	3.84395	0.1665	32.8876	35.6506	0.631
Digestive system	0.0108186	1.02358e-07	0.671163	1537.01	772.841	0.00039	552.661	355.673	0.008505	575.333	496.355	0.105
Endocrine system	0.953532	0.566292	2.34081e-09	5361.44	3014.48	0.0001137	2661.45	3577.29	6.51e-05	3200.63	3312.47	0.0753
Energy metabolism	0.0019222	8.60111e-06	0.63584	18266.4	21824.3	0.000618	20283.5	24154	0.04185	24376.2	25698.1	0.0433
Environmental adaptation	0.638239	3.58231e-10	0.198953	4380.39	2536.48	0.0002274	1403.44	1778.1	0.01995	1958.26	2143.86	0.0524
Excretory system	0.2545	0.0790353	1.45279e-06	1014.62	172.039	0.0002274	96.2515	205.494	0.004485	196.421	223.837	0.684
Folding, sorting and degradation	0.911335	0.000947943	0.000634028	12079.4	10476.7	0.000618	9428.36	10934.7	0.033	11421.8	11819.1	0.0892
Global and overview maps	0.000994312	0.000109531	0.443629	111284	134331	0.00039	104628	127771	0.01143	136760	141879	0.0524
Glycan biosynthesis and metabolism	0.0378839	1.49252e-08	0.379031	11928.8	14433	0.001461	8745.03	9240.9	0.4	13936	14973.1	0.0786
Immune system	0.731716	3.80049e-10	0.115674	3509.7	1499.62	0.0002274	554.93	814.834	0.004485	1090.99	1251.78	0.0433
Lipid metabolism	0.00148193	0.000390739	0.00452478	8976.19	9919.92	0.001575	8340.71	12116.9	0.00078	11327.1	11285.2	0.853
Membrane transport	0.0622793	1.08197e-07	0.410812	13275.9	15837.8	0.00315	17834.9	19817.3	0.04185	21153.4	21360.5	0.796
Metabolism of cofactors and vitamins	0.000118219	0.393083	0.0127452	21049.7	26922.6	0.0002274	18953.3	25233.4	0.01515	24557.3	24316.3	0.971
Metabolism of other amino acids	0.00194263	0.012197	0.096021	8674.48	10421.7	0.001461	7348.02	8996.56	0.0258	9413.47	9599.86	0.631
Metabolism of terpenoids and polyketides	0.0285538	2.10585e-05	0.0916746	4700.62	5695.25	0.00039	4362.05	4655.98	0.393	5714.84	5838.57	0.393
Nervous system	0.295334	7.22659e-07	0.00372479	2722.79	1166.54	0.0002274	775.329	915.706	0.11835	1455.27	1680.23	0.143
Nucleotide metabolism	0.000857216	1.33251e-07	0.600245	15454.6	17867.8	0.000618	15464.5	19047.5	0.002175	20488.6	22259.9	0.00389
Replication and repair	0.470917	1.01626e-08	0.931309	14756.1	15837.2	0.0696	23743.6	20366.8	0.72	19601.2	19525.1	0.327
Sensory system	0.0127395	0.000619487	0.0127395	637.457	46.052	0.0002274	0.513261	1.19064	0.641	7.70724	6.79411	0.3615
Signal transduction	0.986626	2.20868e-07	0.0515187	17123.8	15100.9	0.005835	9897.09	9962.99	0.156	14205.4	15679.7	0.005835
Signaling molecules and interaction	0.0319633	6.31276e-07	0.0175806	43.7823	21.636	0.003135	103.241	31.1079	0.001233	113.322	140.894	0.123
Transcription	0.623767	0.017765	0.00288334	2456.05	1974.3	0.0002274	2049.45	2189.33	0.905	2268.94	2573.77	0.05325
Translation	0.549387	1.3236e-05	0.0980239	25523.5	23851.5	0.0078	23697.4	26486.3	0.243	27804.3	29762.6	0.0078
Transport and catabolism	0.608602	2.02396e-07	0.00115657	6747.95	2210.32	0.0001299	1019.63	1526.56	0.001461	2107.45	2497.18	0.0524
Xenobiotics biodegradation and metabolism	0.0126359	4.38472e-07	0.660307	3927.1	4586	0.0002274	4523	5068.27	0.06525	5300.31	5604.63	0.123
Only the dominant genus with a mean relative abundance more than 1% among 3 regions were listed. CR = carbohydrate-rich diet, FR = fat-rich diet
1. P-value, Scheirer-Ray-Hare
2. P-value, Wilcoxon rank-sum test
3. P-value, Wilcoxon rank-sum test
4. P-value, Wilcoxon rank-sum test

## Sheet: Table S7
Table S7. Differences in rumen microbiome metabolic pathways at KEGG level 3 in sheep fed carbohydrate-rich diet or far-rich diet
Category	CR	FR	P value	difference
Metabolic pathways	109375	132212	0.000425926	up
Biosynthesis of secondary metabolites	50247.8	62053.3	0.000700731	up
Biosynthesis of antibiotics	33059.2	40812.6	0.000700731	up
Microbial metabolism in diverse environments	23437.5	28468.8	0.000700731	up
Biosynthesis of amino acids	22214.9	28126.6	0.000700731	up
Carbon metabolism	14214.2	16855.3	0.000847505	up
Ribosome	13839.3	13560.7	0.69855	no
Purine metabolism	10073.9	11562.6	0.000700731	up
Two-component system	9563.59	11951.3	0.000574883	up
Amino sugar and nucleotide sugar metabolism	9323.92	11174	0.000303994	up
ABC transporters	8583.67	10133.8	0.00729157	up
Aminoacyl-tRNA biosynthesis	8727.18	9157.73	0.243242	no
Pyrimidine metabolism	7008.62	8123.83	0.000847505	up
Starch and sucrose metabolism	7016.11	7680.66	0.00729157	up
Quorum sensing	6894.98	7598.46	0.190012	no
Homologous recombination	6789.4	7525.01	0.00933175	up
Glycolysis / Gluconeogenesis	6577.53	7678.44	0.000700731	up
Alanine, aspartate and glutamate metabolism	6207.88	7746.41	0.000700731	up
Cysteine and methionine metabolism	6147.3	7409.82	0.000847505	up
Mismatch repair	6163.23	6769.58	0.0149058	up
Pyruvate metabolism	5439.49	6228.64	0.000847505	up
DNA replication	5685.79	5886.22	0.243242	no
Carbon fixation pathways in prokaryotes	5068.49	6160.9	0.000574883	up
Peptidoglycan biosynthesis	5164.24	5955.91	0.00729157	up
Glycine, serine and threonine metabolism	4769.6	6033.03	0.000303994	up
Oxidative phosphorylation	4479.3	5484.78	0.000303994	up
Galactose metabolism	4423.15	5201.63	0.00119479	up
Fructose and mannose metabolism	4169.14	5254.87	0.000303994	up
Phenylalanine, tyrosine and tryptophan biosynthesis	4072.05	5299.45	0.000700731	up
Bacterial secretion system	4195.01	5023.9	0.0118497	up
2-Oxocarboxylic acid metabolism	3968.6	5225.01	0.000574883	up
Pentose phosphate pathway	4058.16	4837.31	0.000847505	up
Butanoate metabolism	3826.52	4768.06	0.000700731	up
Methane metabolism	3878.87	4507.07	0.00119479	up
Cell cycle - Caulobacter	3875.51	4390.1	0.0118497	up
RNA degradation	4033.17	4026.9	0.970512	no
Protein export	3800.67	4181.5	0.00568754	up
Glyoxylate and dicarboxylate metabolism	3463.95	4424.53	0.000574883	up
Citrate cycle (TCA cycle)	3383.43	4274.23	0.000425926	up
Carbon fixation in photosynthetic organisms	3525.21	3915.98	0.00233227	up
Pantothenate and CoA biosynthesis	3212.82	4222.47	0.000425926	up
Porphyrin and chlorophyll metabolism	3114.85	4250.32	0.000303994	up
Arginine biosynthesis	3254.43	3931.51	0.00167318	up
Pentose and glucuronate interconversions	3218.62	3925.8	0.00167318	up
Nucleotide excision repair	3563.78	3580.13	0.803001	no
One carbon pool by folate	3141.17	3993.83	0.000425926	up
Lysine biosynthesis	3120.08	3980.85	0.000574883	up
Lipopolysaccharide biosynthesis	2775.4	4090.19	0.000303994	up
Glycerophospholipid metabolism	3056.68	3449.95	0.00119479	up
Flagellar assembly	2610.45	3495.66	0.0189025	up
Folate biosynthesis	2650.21	3301.5	0.00119479	up
Fatty acid metabolism	2546.49	2956.25	0.00119479	up
Nicotinate and nicotinamide metabolism	2434.53	2992.39	0.000425926	up
Valine, leucine and isoleucine biosynthesis	2270.81	3152.78	0.000425926	up
Bacterial chemotaxis	2292.7	3102.5	0.0031805	up
Nitrogen metabolism	2393.39	2933.7	0.000574883	up
Biofilm formation - Vibrio cholerae	2330.16	2875.48	0.0523073	no
Base excision repair	2517.42	2676.17	0.14414	no
Fatty acid biosynthesis	2384.61	2781.51	0.00167318	up
Plant-pathogen interaction	2962.31	2083.96	0.000303994	down
Terpenoid backbone biosynthesis	2291.69	2749.38	0.00167318	up
Drug metabolism - other enzymes	2319.26	2658.41	0.00119479	up
Thiamine metabolism	2282	2639.13	0.00933175	up
Other glycan degradation	2243.67	2675.11	0.0235067	up
Streptomycin biosynthesis	2148.44	2627.35	0.000303994	up
Histidine metabolism	2051.13	2715.36	0.000303994	up
Cyanoamino acid metabolism	2152.36	2603.66	0.0149058	up
Propanoate metabolism	2145.24	2577.35	0.000847505	up
Biofilm formation - Escherichia coli	2080.39	2366.33	0.0118497	up
Arginine and proline metabolism	1914.7	2505.91	0.000303994	up
Selenocompound metabolism	1904.02	2287.43	0.00233227	up
Glycerolipid metabolism	1924.29	2115.08	0.0289111	up
Necroptosis	2042.4	1854.42	0.0118497	down
Sphingolipid metabolism	1863.78	2029.64	0.0897283	no
Photosynthesis	1573.4	2284.48	0.000574883	up
RNA polymerase	1795.3	1776.04	0.307847	no
Phenylpropanoid biosynthesis	1559.03	1954.63	0.0149058	up
Protein processing in endoplasmic reticulum	2348.38	1127.26	0.000303994	down
Biotin metabolism	1594.37	1845.75	0.0235067	up
Longevity regulating pathway - worm	1718.61	1603.7	0.0118497	down
C5-Branched dibasic acid metabolism	1313.31	1885.44	0.000425926	up
Sulfur metabolism	1443.33	1727.11	0.0031805	up
HIF-1 signaling pathway	1593.71	1458.76	0.00428777	down
Riboflavin metabolism	1240.69	1800.7	0.000303994	up
Polyketide sugar unit biosynthesis	1348.59	1687.77	0.000574883	up
NOD-like receptor signaling pathway	1673.27	1359.03	0.00233227	down
Glucagon signaling pathway	1727.56	1159.66	0.000425926	down
Phenylalanine metabolism	1245.45	1539.75	0.000847505	up
Monobactam biosynthesis	1178.86	1540.86	0.000425926	up
Glutathione metabolism	1229.4	1489.09	0.00119479	up
Lysosome	1764.93	927.2	0.000303994	down
Insulin signaling pathway	1888.78	748.558	0.000303994	down
Biofilm formation - Pseudomonas aeruginosa	1120.54	1452.75	0.0149058	up
Vitamin B6 metabolism	1057.19	1347.13	0.000425926	up
Valine, leucine and isoleucine degradation	999.79	1260.38	0.000700731	up
D-Glutamine and D-glutamate metabolism	965.735	1180.7	0.000847505	up
Benzoate degradation	948.461	1153.8	0.00729157	up
PI3K-Akt signaling pathway	1533.01	550.481	0.000303994	down
RNA transport	1360.57	671.385	0.000303994	down
Sulfur relay system	968.047	1060.05	0.381792	no
Glutamatergic synapse	952.918	969.273	0.647622	no
Peroxisome	901.559	966.018	0.0189025	up
Endocytosis	1720.34	133.992	0.000303994	down
GABAergic synapse	878.902	962.896	0.0289111	up
Glycosaminoglycan degradation	809.109	955.918	0.00933175	up
Inositol phosphate metabolism	1029.96	733.72	0.000425926	down
Longevity regulating pathway - multiple species	993.099	746.236	0.000847505	down
AMPK signaling pathway	1350.05	382.54	0.000303994	down
Ubiquinone and other terpenoid-quinone biosynthesis	672.722	982.195	0.000303994	up
Acarbose and validamycin biosynthesis	742.167	901.666	0.000574883	up
Glycosphingolipid biosynthesis - globo and isoglobo series	768.686	850.194	0.124468	no
Autophagy - animal	1477.46	110.336	0.000303994	down
Ascorbate and aldarate metabolism	742.069	830.213	0.0289111	up
Phosphatidylinositol signaling system	1040.95	470.022	0.000303994	down
D-Alanine metabolism	702.157	784.655	0.00729157	up
Taurine and hypotaurine metabolism	688.198	796.902	0.00729157	up
Oocyte meiosis	1379.22	101.705	0.000303994	down
Thermogenesis	998.619	418.689	0.000303994	down
Novobiocin biosynthesis	628.583	781.92	0.00233227	up
PPAR signaling pathway	809.044	601.18	0.000847505	down
Ribosome biogenesis in eukaryotes	986.246	419.45	0.000425926	down
Prodigiosin biosynthesis	642.702	754.934	0.00933175	up
Biosynthesis of various secondary metabolites - part 2	604.643	724.02	0.00568754	up
Autophagy - yeast	1217.59	98.1284	0.000303994	down
Tyrosine metabolism	599.54	690.49	0.00729157	up
Estrogen signaling pathway	814.521	471.897	0.000303994	down
Apoptosis	786.538	477.96	0.00167318	down
Fatty acid degradation	680.414	583.244	0.00729157	down
Lysine degradation	606.097	650.69	0.216326	no
Progesterone-mediated oocyte maturation	767.359	468.335	0.000303994	down
Antigen processing and presentation	748.088	467.161	0.000303994	down
beta-Alanine metabolism	533.762	680.475	0.000574883	up
Meiosis - yeast	1032.57	180.017	0.000303994	down
Phosphotransferase system (PTS)	509.148	693.025	0.0118497	up
Pancreatic secretion	699.968	493.992	0.00167318	down
Ubiquitin mediated proteolysis	1084.65	82.6457	0.000303994	down
Adipocytokine signaling pathway	748.285	399.266	0.000700731	down
Phosphonate and phosphinate metabolism	517.473	626.595	0.00428777	up
Tropane, piperidine and pyridine alkaloid biosynthesis	507.623	636.436	0.000574883	up
Biosynthesis of ansamycins	538.982	601.777	0.0355895	up
Glucosinolate biosynthesis	478.875	651.367	0.000303994	up
IL-17 signaling pathway	650.13	460.999	0.000303994	down
Carbohydrate digestion and absorption	571.891	515.085	0.190012	no
FoxO signaling pathway	802.912	267.344	0.000303994	down
Dopaminergic synapse	986.044	72.8814	0.000303994	down
Degradation of aromatic compounds	519.954	538.93	0.14414	no
mRNA surveillance pathway	982.245	76.5352	0.000303994	down
Phagosome	982.121	74.784	0.000303994	down
Th17 cell differentiation	575.095	454.556	0.000303994	down
mTOR signaling pathway	941.135	69.9816	0.000303994	down
Tight junction	916.307	70.6704	0.000303994	down
Oxytocin signaling pathway	915.16	66.778	0.000303994	down
MAPK signaling pathway - fly	736.274	238.347	0.000303994	down
Ferroptosis	540.361	422.009	0.000847505	down
Arachidonic acid metabolism	482.849	477.216	0.69855	no
Cell cycle	885.579	67.0371	0.000303994	down
Cellular senescence	865.72	63.1475	0.000303994	down
Cell cycle - yeast	846.057	64.4181	0.000303994	down
Thyroid hormone synthesis	445.182	463.373	0.190012	no
Phenazine biosynthesis	388.615	512.371	0.0031805	up
Adrenergic signaling in cardiomyocytes	833.763	60.984	0.000303994	down
Zeatin biosynthesis	379.281	503.064	0.000425926	up
Longevity regulating pathway	620.98	233.05	0.000574883	down
Biosynthesis of vancomycin group antibiotics	375.363	464.703	0.00167318	up
MAPK signaling pathway - plant	544.372	255.327	0.000425926	down
Apelin signaling pathway	721.461	53.153	0.000303994	down
Hippo signaling pathway	715.843	52.9474	0.000303994	down
cAMP signaling pathway	693.481	51.9465	0.000815148	down
Sphingolipid signaling pathway	683.998	54.5152	0.000303994	down
Regulation of actin cytoskeleton	682.527	52.1939	0.000303994	down
Various types of N-glycan biosynthesis	388.303	332.361	0.0235067	down
Carbapenem biosynthesis	316.265	389.639	0.00729157	up
Spliceosome	504.433	167.24	0.000847505	down
cGMP-PKG signaling pathway	608.313	43.5298	0.000303994	down
Wnt signaling pathway	572.887	46.1377	0.000303994	down
Long-term potentiation	562.448	40.6965	0.000815148	down
Isoquinoline alkaloid biosynthesis	283.72	318.915	0.0431889	up
Vascular smooth muscle contraction	558.257	39.7987	0.000815148	down
Neomycin, kanamycin and gentamicin biosynthesis	257.987	320.941	0.00233227	up
N-Glycan biosynthesis	339.733	236.535	0.00233227	down
Tryptophan metabolism	282.681	292.837	0.647622	no
Focal adhesion	526.986	39.298	0.000815148	down
Glycosphingolipid biosynthesis - ganglio series	242.744	316.145	0.0149058	up
Inflammatory mediator regulation of TRP channels	512.357	37.1269	0.000815148	down
Autophagy - other	505.121	36.9437	0.000303994	down
Synaptic vesicle cycle	492.754	38.7764	0.000303994	down
Ras signaling pathway	491.194	36.9715	0.000303994	down
Penicillin and cephalosporin biosynthesis	208.789	312.151	0.000574883	up
Proteasome	466.336	45.5467	0.000303994	down
Neurotrophin signaling pathway	458.285	40.3332	0.000303994	down
Mitophagy - animal	454.861	33.0372	0.000303994	down
TGF-beta signaling pathway	453.103	34.5971	0.000815148	down
Vasopressin-regulated water reabsorption	452.754	34.7092	0.000303994	down
Nitrotoluene degradation	206.325	277.199	0.0031805	up
Renin secretion	450.569	30.9885	0.000303994	down
Hippo signaling pathway - fly	441.468	31.7051	0.000815148	down
Hedgehog signaling pathway - fly	434.681	37.2432	0.000303994	down
Circadian rhythm	429.724	33.6895	0.000303994	down
Rap1 signaling pathway	413.313	30.4509	0.000815148	down
Platelet activation	408.922	30.0472	0.000815148	down
Axon regeneration	394.989	34.4013	0.000303994	down
Toll and Imd signaling pathway	368.813	35.579	0.000303994	down
GnRH signaling pathway	367.986	27.17	0.000303994	down
Arabinogalactan biosynthesis - Mycobacterium	171.749	209.916	0.0149058	up
Flavonoid biosynthesis	134.263	240.853	0.000574883	up
Stilbenoid, diarylheptanoid and gingerol biosynthesis	133.774	240.08	0.000574883	up
Circadian entrainment	346.327	24.5715	0.000700731	down
Calcium signaling pathway	343.674	24.3051	0.000303994	down
Mitophagy - yeast	336.489	25.9526	0.000303994	down
Phospholipase D signaling pathway	332.808	25.7669	0.000303994	down
Fc gamma R-mediated phagocytosis	315.731	26.9996	0.000303994	down
C-type lectin receptor signaling pathway	317.951	22.4971	0.000815148	down
Melanogenesis	313.756	22.7042	0.000815148	down
Collecting duct acid secretion	311.692	23.7895	0.000303994	down
Thyroid hormone signaling pathway	303.918	23.0484	0.000303994	down
Gap junction	301.5	20.7569	0.000700731	down
Long-term depression	300.064	21.4338	0.000303994	down
Aldosterone synthesis and secretion	293.67	20.8876	0.000700731	down
Phototransduction - fly	292.184	21.253	0.000815148	down
Salivary secretion	289.979	20.2033	0.000700731	down
Olfactory transduction	287.185	19.8036	0.000700731	down
Protein digestion and absorption	120.823	171.809	0.00933175	up
Metabolism of xenobiotics by cytochrome P450	130.135	150.046	0.418842	no
Xylene degradation	132.466	135.152	0.307847	no
Dioxin degradation	131.604	133.491	0.418842	no
Apoptosis - fly	202.012	61.853	0.000303994	down
Gastric acid secretion	238.39	16.6352	0.000700731	down
Growth hormone synthesis, secretion and action	233.846	17.6284	0.000700731	down
MAPK signaling pathway - yeast	234.261	16.2861	0.000303994	down
Bile secretion	223.98	24.0462	0.000574883	down
Primary bile acid biosynthesis	114.756	129.846	0.803001	no
Phototransduction	225.239	15.8925	0.000700731	down
Aminobenzoate degradation	126.657	112.317	0.243242	no
Chloroalkane and chloroalkene degradation	127.631	110.227	0.216326	no
Axon guidance	217.443	16.1464	0.000815148	down
Secondary bile acid biosynthesis	108.623	123.367	0.914479	no
Ether lipid metabolism	186.939	44.5762	0.000425926	down
T cell receptor signaling pathway	214.599	15.7883	0.000700731	down
MAPK signaling pathway	204.037	22.6034	0.000303994	down
Endocrine and other factor-regulated calcium reabsorption	199.743	17.0867	0.000303994	down
Hedgehog signaling pathway	197.663	19.0415	0.000303994	down
Proximal tubule bicarbonate reclamation	112.76	101.835	0.344278	no
Flavone and flavonol biosynthesis	86.9481	103.087	0.381792	no
Basal transcription factors	156.314	31.0195	0.000425926	down
Dorso-ventral axis formation	171.75	12.7816	0.000700731	down
Adherens junction	168.855	13.6557	0.000303994	down
Synthesis and degradation of ketone bodies	77.7739	104.216	0.16716	no
Retinol metabolism	72.6718	106.013	0.0523073	no
ErbB signaling pathway	161.29	12.1365	0.000700731	down
B cell receptor signaling pathway	151.329	11.5915	0.000700731	down
Other types of O-glycan biosynthesis	74.4042	86.6407	0.506502	no
NF-kappa B signaling pathway	131.497	19.0518	0.000303994	down
Renin-angiotensin system	71.8861	73.372	0.647622	no
Retrograde endocannabinoid signaling	81.6582	63.5536	0.0431889	down
Prolactin signaling pathway	115.972	24.5933	0.000847505	down
Parathyroid hormone synthesis, secretion and action	118.315	10.8471	0.000425926	down
Fanconi anemia pathway	111.608	14.7587	0.000303994	down
Steroid biosynthesis	81.8495	42.1133	0.00428777	down
Chemokine signaling pathway	112.156	8.61316	0.000700731	down
Fc epsilon RI signaling pathway	104.503	7.60738	0.000303994	down
Cholesterol metabolism	89.0485	22.4582	0.000303994	down
Naphthalene degradation	71.5994	37.6293	0.00568754	down
Nonribosomal peptide structures	53.7105	55.4136	0.752607	no
Signaling pathways regulating pluripotency of stem cells	96.0617	7.44137	0.000815148	down
Circadian rhythm - plant	93.8149	7.84575	0.000303994	down
Regulation of lipolysis in adipocytes	92.5441	7.10785	0.000303994	down
p53 signaling pathway	89.7017	8.11603	0.000425926	down
Natural killer cell mediated cytotoxicity	88.7497	6.49791	0.000700731	down
Caprolactam degradation	41.6893	52.0577	0.190012	no
SNARE interactions in vesicular transport	82.2531	7.172	0.000815148	down
Hippo signaling pathway - multiple species	82.1946	6.59001	0.000815148	down
Circadian rhythm - fly	81.395	6.66168	0.000700731	down
VEGF signaling pathway	81.6275	5.86709	0.000815148	down
Lipoic acid metabolism	46.0319	40.1952	0.551491	no
Aldosterone-regulated sodium reabsorption	79.8985	5.7862	0.000700731	down
Biosynthesis of unsaturated fatty acids	46.6273	38.7522	0.274856	no
Jak-STAT signaling pathway	78.5909	5.79209	0.000815148	down
Leukocyte transendothelial migration	77.3406	6.20998	0.000815148	down
Styrene degradation	36.7054	45.8228	0.307847	no
Osteoclast differentiation	65.5153	10.2794	0.000574883	down
Atrazine degradation	18.7047	56.3499	0.000700731	up
Limonene and pinene degradation	33.0536	40.3826	0.243242	no
Cytosolic DNA-sensing pathway	64.8275	4.82682	0.000815148	down
Sesquiterpenoid and triterpenoid biosynthesis	30.4858	37.9825	0.418842	no
D-Arginine and D-ornithine metabolism	36.7806	28.4416	0.062948	no
Non-homologous end-joining	54.9681	9.16684	0.000303994	down
RIG-I-like receptor signaling pathway	58.8793	4.67169	0.000700731	down
Relaxin signaling pathway	53.0119	3.80295	0.000700731	down
Th1 and Th2 cell differentiation	51.614	3.67125	0.000700731	down
Fatty acid elongation	45.4075	8.46653	0.000303994	down
Steroid hormone biosynthesis	26.7867	26.1792	0.60168	no
Neuroactive ligand-receptor interaction	35.5096	16.6488	0.00568754	down
Vitamin digestion and absorption	43.2275	4.98964	0.000303994	down
Toll-like receptor signaling pathway	35.8673	10.7272	0.000425926	down
Cholinergic synapse	39.265	3.02939	0.000700731	down
Notch signaling pathway	37.0499	2.9799	0.000951815	down
GnRH secretion	36.3018	2.77261	0.000700731	down
Fat digestion and absorption	32.1981	4.17259	0.000574883	down
Mannose type O-glycan biosynthesis	23.0715	11.5852	0.00428777	down
Serotonergic synapse	31.5087	2.20975	0.000700731	down
Apoptosis - multiple species	30.1259	2.20858	0.000815148	down
Glycosylphosphatidylinositol (GPI)-anchor biosynthesis	28.8785	2.33706	0.00091103	down
alpha-Linolenic acid metabolism	17.7512	12.7951	0.216326	no
Biosynthesis of various secondary metabolites - part 3	13.3528	17.1311	0.14414	no
Linoleic acid metabolism	14.2012	13.5473	0.858463	no
Insulin secretion	23.6217	1.35941	0.000700731	down
Cardiac muscle contraction	9.07197	15.5937	0.243242	no
TNF signaling pathway	22.0078	1.7563	0.000700731	down
Drug metabolism - cytochrome P450	16.3843	1.89367	0.000700731	down
Plant hormone signal transduction	6.41997	11.5388	0.803001	no
Ovarian steroidogenesis	10.642	5.65676	0.0289111	down
Lipoarabinomannan (LAM) biosynthesis	9.79805	6.48861	0.0289111	down
Geraniol degradation	7.66063	8.3028	0.463029	no
Biosynthesis of siderophore group nonribosomal peptides	7.85374	7.61731	0.551491	no
Taste transduction	13.0146	0.697484	0.000815148	down
Cutin, suberine and wax biosynthesis	4.50513	8.50261	0.190012	no
Cortisol synthesis and secretion	11.6147	0.75361	0.000815148	down
Furfural degradation	5.45976	5.93087	0.506502	no
Carotenoid biosynthesis	7.03611	3.40949	0.0431889	down
ECM-receptor interaction	3.58953	4.54867	0.506502	no
Chlorocyclohexane and chlorobenzene degradation	5.43405	2.3708	0.0118497	down
Betalain biosynthesis	1.79828	5.77927	0.00428777	up
Intestinal immune network for IgA production	6.6304	0.873574	0.0293984	down
Cell adhesion molecules (CAMs)	4.66374	0.438455	0.000882873	down
Toluene degradation	2.52737	1.90963	0.0235067	down
Hematopoietic cell lineage	3.35644	0.451501	0.0606461	no
Brassinosteroid biosynthesis	2.83403	0.115416	0.000700731	down
Fluorobenzoate degradation	1.70398	0.353464	0.000989003	down
Mineral absorption	0.98997	0.46348	0.0761236	no
Diterpenoid biosynthesis	0.253132	0.907313	0.368527	no
Photosynthesis - antenna proteins	0.807948	0.129657	0.00718417	down
Mucin type O-glycan biosynthesis	0.361336	0.161946	0.628573	no
Caffeine metabolism	0	0.315497	0.008312	up
Monoterpenoid biosynthesis	0.244927	0	0.008312	down
Type I polyketide structures	0.121667	0.0167887	0.311203	no
Glycosaminoglycan biosynthesis - heparan sulfate / heparin	0.0198085	0.101758	0.528425	no
Biosynthesis of enediyne antibiotics	0.0028681	0.10304	0.261061	no
Insect hormone biosynthesis	0	0.0578806	0.0925244	no
Steroid degradation	0.0377969	0	0.0430658	down
Glycosphingolipid biosynthesis - lacto and neolacto series	0	0.0277869	0.395991	no
Viral protein interaction with cytokine and cytokine receptor	0.0194845	0	0.395991	no
CR = carbohydrate-rich diet, FR = fat-rich diet
The P-values were analysed with Wilcoxon rank-sum test and corrected using the FDR correction.
Difference: up = upregulated in FR group, down = downregulated in the FR group, no = no difference between two groups.

## Sheet: Table S8
Table S8. The comparison of microbial genes related to rumen carbonhydrate metabolism of sheep fed carbohydrate-rich diet or far-rich diet
Pathway	KO	CR	FR	P value	Difference
Starch and sucrose metabolism	K00693	1.38049	0.298453	0.0253361	Down
Starch and sucrose metabolism	K00703	273.098	185.122	0.00201903	Down
Starch and sucrose metabolism	K00705	479.025	586.79	0.00201903	Up
Starch and sucrose metabolism	K01196	25.9239	1.60873	0.00204721	Down
Starch and sucrose metabolism	K16149	33.4762	16.8241	0.00769115	Down
Glycolysis / Gluconeogenesis	K00134	362.412	410.297	0.0253361	Up
Glycolysis / Gluconeogenesis	K00845	218.988	286.726	0.00444759	Up
Glycolysis / Gluconeogenesis	K00850	231.315	272.392	0.0128609	Up
Glycolysis / Gluconeogenesis	K00927	347.069	387.826	0.0202217	Up
Glycolysis / Gluconeogenesis	K01610	352.868	460.999	0.00212654	Up
Glycolysis / Gluconeogenesis	K01624	344.557	416.826	0.00254274	Up
Glycolysis / Gluconeogenesis	K01785	361.346	471.383	0.00201903	Up
Glycolysis / Gluconeogenesis	K01803	281.163	317.271	0.0128609	Up
Glycolysis / Gluconeogenesis	K01810	322.877	385.553	0.0100016	Up
Glycolysis / Gluconeogenesis	K01834	83.8451	27.531	0.00212654	Down
Glycolysis / Gluconeogenesis	K01835	339.439	410.565	0.00254274	Up
Glycolysis / Gluconeogenesis	K03841	0.0522713	0.318167	0.00721827	Up
Glycolysis / Gluconeogenesis	K04041	163.723	225.724	0.0160822	Up
Glycolysis / Gluconeogenesis	K15633	335.335	421.767	0.00212654	Up
Glycolysis / Gluconeogenesis	K15635	88.8474	151.881	0.00201903	Up
Glycolysis / Gluconeogenesis	K15778	14.1474	5.94754	0.0253361	Down
Glyoxylate and dicarboxylate metabolism	K00605	140.6	191.251	0.00769115	Up
Glyoxylate and dicarboxylate metabolism	K02437	101.752	141.713	0.00201903	Up
Pentose and glucuronate interconversions	K00041	146.188	199.337	0.00331315	Up
Pentose and glucuronate interconversions	K00699	2.19443	0.165761	0.00201903	Down
Pentose and glucuronate interconversions	K01685	130.401	182.403	0.00587136	Up
Pentose and glucuronate interconversions	K01686	164.359	236.956	0.00444759	Up
Pentose and glucuronate interconversions	K01812	168.217	227.943	0.00254274	Up
Pentose and glucuronate interconversions	K03077	133.459	199.3	0.00201903	Up
Pentose and glucuronate interconversions	K08323	1.39268	0.632196	0.0313354	Down
Pentose phosphate pathway	K00615	538.861	601.761	0.0462112	Up
Pentose phosphate pathway	K00616	24.3064	61.483	0.00201903	Up
Pentose phosphate pathway	K00874	257.247	345.625	0.0128609	Up
Pentose phosphate pathway	K00948	339.348	414.211	0.00212654	Up
Pentose phosphate pathway	K01625	141.672	174.781	0.0379372	Up
Pentose phosphate pathway	K01783	237.77	299.517	0.00212654	Up
Pentose phosphate pathway	K01808	197.345	230.635	0.0462112	Up
Pentose phosphate pathway	K03738	13.9816	6.7592	0.00587136	Down
Pyruvate metabolism	K00174	316.093	435.539	0.00254274	Up
Pyruvate metabolism	K00625	198.2	254.07	0.00201903	Up
Pyruvate metabolism	K01006	467.681	419.497	0.0160822	Down
Pyruvate metabolism	K01595	0.368885	0.911222	0.0379372	Up
Propanoate metabolism	K01847	167.733	227.936	0.00331315	Up
Propanoate metabolism	K01966	120.93	173.22	0.00587136	Up
Propanoate metabolism	K05606	91.8834	130.174	0.00201903	Up
Butanoate metabolism	K01641	9.64851	3.52968	0.00331315	Down
TCA cycle	K00024	69.925	24.956	0.00201903	Down
TCA cycle	K00026	0.306427	8.68134	0.0180614	Up
TCA cycle	K00116	0.0122149	0.234499	0.00848862	Up
TCA cycle	K00164	0.0193453	0.199429	0.0462112	Up
TCA cycle	K00169	48.7731	67.3785	0.0128609	Up
TCA cycle	K00170	43.5209	58.987	0.0202217	Up
TCA cycle	K00172	37.7048	53.68	0.0160822	Up
TCA cycle	K00175	288.737	408.582	0.00254274	Up
TCA cycle	K00176	66.1503	97.5268	0.00201903	Up
TCA cycle	K00177	138.889	201.71	0.00201903	Up
TCA cycle	K00234	0.126347	0.0169211	0.0292704	Down
TCA cycle	K00239	254.765	352.217	0.00769115	Up
TCA cycle	K00240	189.483	251.966	0.00444759	Up
TCA cycle	K00241	156.91	225.233	0.00201903	Up
TCA cycle	K00247	7.95128	19.7098	0.0202217	Up
TCA cycle	K01596	41.408	27.4191	0.0313354	Down
TCA cycle	K01676	173.611	258.63	0.00444759	Up
TCA cycle	K01902	30.9567	48.598	0.00444759	Up
TCA cycle	K01903	29.3372	49.2726	0.00444759	Up
CR = carbohydrate-rich diet, FR = fat-rich diet
The P-values were analysed with Wilcoxon rank-sum test and corrected using the FDR correction.
Difference: up = upregulated in FR group, down = downregulated in the FR group, no = no difference between two groups.

## Sheet: Table S9
Table S9. Differences in ileal microbiome pathways at KEGG level 3 in sheep fed carbohydrate-rich diet or far-rich diet
Category	CR	FR	P value	difference
Metabolic pathways	102852	125602	0.0388301	up
Biosynthesis of amino acids	23497.3	28958.8	0.0388301	up
Purine metabolism	9589.67	11742	0.0188051	up
Quorum sensing	7880.62	10614.8	0.0116408	up
Pyrimidine metabolism	7467.65	9216.62	0.0116408	up
Starch and sucrose metabolism	6463.22	8137.04	0.00801889	up
Cysteine and methionine metabolism	6261.62	7546.09	0.0241344	up
Pentose phosphate pathway	4702.53	5954.33	0.00919814	up
Glycine, serine and threonine metabolism	4527.59	5904.76	0.0492797	up
Oxidative phosphorylation	4183.71	5756.24	0.0188051	up
Porphyrin and chlorophyll metabolism	3155.89	5896.83	0.0073358	up
Galactose metabolism	3852.68	4919.1	0.0156772	up
Carbon fixation in photosynthetic organisms	3901.23	4567.96	0.0241344	up
Glycerolipid metabolism	2800.86	5194.38	0.00115828	up
Arginine biosynthesis	3320.49	4510.26	0.00641511	up
Glycerophospholipid metabolism	3030.68	4414.93	0.0116408	up
Base excision repair	2965.99	3630.66	0.00198563	up
Thiamine metabolism	2609.98	3538.98	0.0073358	up
Drug metabolism - other enzymes	2210.33	2967.97	0.0319443	up
Nicotinate and nicotinamide metabolism	2212.02	2909.45	0.0188051	up
Nitrogen metabolism	2261.11	2837.61	0.0319443	up
Folate biosynthesis	2164.35	2778.99	0.0388301	up
Histidine metabolism	1976.35	2611.54	0.0188051	up
HIF-1 signaling pathway	1561.13	2085.12	0.00641511	up
Cyanoamino acid metabolism	1321.2	2201.39	0.00115828	up
Glucagon signaling pathway	1403.57	1939.78	0.00115828	up
Photosynthesis	1108.55	1920.97	0.00801889	up
Sphingolipid metabolism	985.573	1609.1	0.00442254	up
Phenylpropanoid biosynthesis	666.984	1388.15	0.00115828	up
Glycosphingolipid biosynthesis - globo and isoglobo series	659.653	1107.58	0.0073358	up
PPAR signaling pathway	589.876	1029.75	0.00115828	up
Protein processing in endoplasmic reticulum	686.798	933.958	0.00919814	up
NOD-like receptor signaling pathway	547.682	804.24	0.0188051	up
Glycosaminoglycan degradation	384.759	684.244	0.00801889	up
PI3K-Akt signaling pathway	328.817	539.567	0.0116408	up
MAPK signaling pathway - plant	378.972	493.458	0.0188051	up
Lysosome	233.224	496.868	0.0116408	up
Adipocytokine signaling pathway	244.429	476.051	0.0116408	up
AMPK signaling pathway	241.109	456.142	0.00801889	up
Primary bile acid biosynthesis	207.321	446.89	0.0073358	up
Secondary bile acid biosynthesis	204.091	436.629	0.00801889	up
Antigen processing and presentation	274.461	372.783	0.00919814	up
Th17 cell differentiation	273.625	370.634	0.00919814	up
IL-17 signaling pathway	272.887	369.038	0.00919814	up
Estrogen signaling pathway	272.029	368.943	0.00919814	up
Progesterone-mediated oocyte maturation	271.894	368.927	0.00919814	up
Ferroptosis	243.967	349.037	0.0388301	up
Thermogenesis	247.872	334.48	0.0492797	up
Zeatin biosynthesis	239.344	306.514	0.0241344	up
Neomycin, kanamycin and gentamicin biosynthesis	226.33	312.335	0.00919814	up
Various types of N-glycan biosynthesis	105.782	259.683	0.0156772	up
Glycosphingolipid biosynthesis - ganglio series	87.4332	228.864	0.0188051	up
Proximal tubule bicarbonate reclamation	87.2658	199.745	0.0188051	up
Atrazine degradation	22.6795	227.947	0.00115828	up
Sphingolipid signaling pathway	23.1957	146.975	0.00347485	up
Betalain biosynthesis	19.6726	126.538	0.0130082	up
Wnt signaling pathway	1.18685	4.0386	0.0388301	up
Nitrotoluene degradation	487.796	192.698	0.00442254	down
Dioxin degradation	166.724	52.3816	0.0241344	down
Proteasome	86.1319	47.4922	0.0388301	down
Cholesterol metabolism	101.171	28.2445	0.00801889	down
Neuroactive ligand-receptor interaction	101.169	28.2212	0.00801889	down
Tight junction	81.5355	23.3308	0.00442254	down
Cell cycle	75.834	17.1765	0.00801889	down
Fluorobenzoate degradation	48.011	1.55985	0.0073358	down
Prolactin signaling pathway	21.358	1.00209	0.0398042	down
CR = carbohydrate-rich diet, FR = fat-rich diet
The P-values were analysed with Wilcoxon rank-sum test and corrected using the FDR correction.
Difference: up = upregulated in FR group, down = downregulated in the FR group.
